# Supplementary material for: Inexpensive and Highly Reproducible Cloud-Based Variant Calling of 2,535 Human Genomes
Source: PLoS One. 2015 Jun 25;10(6):e0129277. doi: 10.1371/journal.pone.0129277 (PMC4482534; doi:10.1371/journal.pone.0129277)
Supplement: S1 File — (TAR) [file pone.0129277.s001.tar]

Archive with 14 entries (8 files):
- 1000_genome_rtg_population_bychrom_todistribute
- 1000_genome_rtg_population_bychrom_todistribute/resources
- 1000_genome_rtg_population_bychrom_todistribute/resources/usr
- 1000_genome_rtg_population_bychrom_todistribute/resources/usr/bin
- 1000_genome_rtg_population_bychrom_todistribute/resources/usr/bin/Put_Contents_Of_RTG_Folder_Here
- 1000_genome_rtg_population_bychrom_todistribute/resources/usr/bin/Put_Samtools_Executable_Here
- 1000_genome_rtg_population_bychrom_todistribute/resources/usr/bin/Put_Java_Runtime_Environment_Folder_Here
- 1000_genome_rtg_population_bychrom_todistribute/src
- 1000_genome_rtg_population_bychrom_todistribute/src/1000_genome_rtg_population_bychrom.sh
- 1000_genome_rtg_population_bychrom_todistribute/dxapp.json
- 1000_genome_rtg_population_bychrom_todistribute/Readme.md
- 1000_genome_rtg_population_bychrom_todistribute/dxapp.json~
- 1000_genome_rtg_population_bychrom_todistribute/Readme.developer.md
- 1000_genome_rtg_population_bychrom_todistribute/test
