# Supplementary material for: Inexpensive and Highly Reproducible Cloud-Based Variant Calling of 2,535 Human Genomes
Source: PLoS One. 2015 Jun 25;10(6):e0129277. doi: 10.1371/journal.pone.0129277 (PMC4482534; doi:10.1371/journal.pone.0129277)
Supplement: S1 File — (TAR) [file pone.0129277.s001.tar › 1000_genome_rtg_population_bychrom_todistribute/src/1000_genome_rtg_population_bychrom.sh]

#!/bin/bash
set -x
# 1000_genome_bam_downloader 0.0.1
# Generated by dx-app-wizard.
#
# Basic execution pattern: Your app will run on a single machine from
# beginning to end.
#
# Your job's input variables (if any) will be loaded as environment
# variables before this script runs.  Any array inputs will be loaded
# as bash arrays.
#
# Any code outside of main() (or any entry point you may add) is
# ALWAYS executed, followed by running the entry point itself.
#
# See https://wiki.dnanexus.com/Developer-Portal for tutorials on how
# to modify this file.

main() {

    echo "Value of bam_url_list: '$bam_url_list'"
    echo "Value of pedigree: '$pedigree'"
    echo "Value of rtg_calibrate_params: '$rtg_calibrate_params'"
    echo "Value of rtg_population_params: '$rtg_population_params'"

    echo "Value of output_name: '$output_name'"
    echo "Value of reference genome: '$ref'"
    echo "Value of chromosome: '$chromosome'"

    # Fill in your application code here.
    dx download "$pedigree" -o pedigree.ped
    dx download "$bam_url_list" -o bam_url_list.txt

    mkdir ref
    dx download "$ref" -o ref.tar.gz
    tar -xzvf ref.tar.gz -C ref --strip-components 1
	
    i=0
    proc=`nproc`
    proc=$[$proc+`ps aux | wc -l`]
    while read bam
    do
	#aria2c -x 16  http://s3.amazonaws.com/1000genomes/$bam -o input-$i.bam
	fail=1
	while [ $fail -gt 0 ]
	do
		echo "Downloading $bam"
		fail=0
		samtools view -hb http://s3.amazonaws.com/1000genomes/$bam "$chromosome" -o input-$i.bam 2> temp.txt || { fail=1; echo "Failed"; } 
		#cat temp.txt
		#if [ `grep -c "retrieval" temp.txt` -eq 0 ]
		#then
	#		fail=0
	#	fi
		echo "Value of fail is $fail"
	done
	echo "Download successful $bam"
	echo input-$i.bam >> input_bams.txt 
	rtg calibrate -t ref input-$i.bam $rtg_calibrate_params &	
	while [ `ps aux | wc -l` -gt $proc ]
	do
	    sleep 1m
	done
	i=$[$i+1]
    done < bam_url_list.txt

    wait

    for j in $(seq 0 $[$i-1])
    do
	samtools index input-$j.bam &
	while [ `ps aux | wc -l` -gt $proc ]
	do
	    sleep 10
	done
    done

    wait

    rtg population -t ref -p pedigree.ped -I input_bams.txt -o "$output_name" --avr-model=/usr/bin/models/illumina-pe-1000g-phase2.avr   $rtg_population_params
 
    tar -czf "$output_name".tar.gz "$output_name" 

    #
    # To report any recognized errors in the correct format in
    # $HOME/job_error.json and exit this script, you can use the
    # dx-jobutil-report-error utility as follows:
    #
    #   dx-jobutil-report-error "My error message"
    #
    # Note however that this entire bash script is executed with -e
    # when running in the cloud, so any line which returns a nonzero
    # exit code will prematurely exit the script; if no error was
    # reported in the job_error.json file, then the failure reason
    # will be AppInternalError with a generic error message.

    # The following line(s) use the dx command-line tool to upload your file
    # outputs after you have created them on the local file system.  It assumes
    # that you have used the output field name for the filename for each output,
    # but you can change that behavior to suit your needs.  Run "dx upload -h"
    # to see more options to set metadata.

    #vcf_file=$(dx upload "$output_name"/snps.vcf -o "$output_name".vcf --brief)
    all_results=$(dx upload "$output_name".tar.gz -o "$output_name".tar.gz --brief)

    # The following line(s) use the utility dx-jobutil-add-output to format and
    # add output variables to your job's output as appropriate for the output
    # class.  Run "dx-jobutil-add-output -h" for more information on what it
    # does.

    #dx-jobutil-add-output vcf_file "$vcf_file" --class=file
    dx-jobutil-add-output all_results "$all_results" --class=file
}
