# Supplementary material for: Inexpensive and Highly Reproducible Cloud-Based Variant Calling of 2,535 Human Genomes
Source: PLoS One. 2015 Jun 25;10(6):e0129277. doi: 10.1371/journal.pone.0129277 (PMC4482534; doi:10.1371/journal.pone.0129277)
Supplement: S1 File — (TAR) [file pone.0129277.s001.tar › 1000_genome_rtg_population_bychrom_todistribute/Readme.md]

<!-- dx-header -->
# 1000_genome_rtg_recalibrator (DNAnexus Platform App)


This is the source code for an app that runs on the DNAnexus Platform.
For more information about how to run or modify it, see
https://wiki.dnanexus.com/.
<!-- /dx-header -->


<!--
TODO: This app directory was automatically generated by dx-app-wizard;
please edit this Readme.md file to include essential documentation about
your app that would be helpful to users. (Also see the
Readme.developer.md.) Once you're done, you can remove these TODO
comments.

For more info, see https://wiki.dnanexus.com/Developer-Portal.
-->

<!--
TODO: Fill in additional info about how to use each input and output
below.
-->

## Inputs

* **Input URL** ``input_url``: ``string``
* **Chromosome** ``chromosome``: ``string``

## Outputs

* **Recalibrated BAM** ``recalibrated_bam``: ``file``
