# Supplementary material for: Inexpensive and Highly Reproducible Cloud-Based Variant Calling of 2,535 Human Genomes
Source: PLoS One. 2015 Jun 25;10(6):e0129277. doi: 10.1371/journal.pone.0129277 (PMC4482534; doi:10.1371/journal.pone.0129277)
Supplement: S1 File — (TAR) [file pone.0129277.s001.tar › 1000_genome_rtg_population_bychrom_todistribute/dxapp.json~]

{
  "name": "1000_genome_rtg_population",
  "dxapi": "1.0.0",
  "version": "0.0.1",
  "inputSpec": [
    {
      "name": "ref",
      "label": "Reference",
      "class": "file",
      "optional": false
    },
    {
      "name": "bam_url_list",
      "label": "BAM URLs",
      "class": "file",
      "optional": false
    },
    {
      "name": "pedigree",
      "label": "Pedigree File",
      "class": "file",
      "optional": false
    },
    {
      "name": "rtg_calibrate_parmas",
      "label": "RTG Calibrate Parameters",
      "class": "string",
      "optional": true
    },
    {
      "name": "rtg_population_params",
      "label": "RTG Population Parameters",
      "class": "string",
      "optional": true
    },
    {
      "name": "output_name",
      "label": "Output Name",
      "class": "string",
      "optional": false
    },
    {
      "name": "chromosome",
      "label": "Chromosome",
      "class": "string",
      "optional": true
    }
  ],
  "outputSpec": [
    {
      "name": "all_results",
      "label": "All Results",
      "class": "file"
    }
  ],
  "runSpec": {
    "interpreter": "bash",
    "file": "src/1000_genome_rtg_population.sh"
    "systemRequirements": {
      "main": {
        "instanceType": "dx_m1.xlarge"
      	}
     }
  },
  "access": {"network": ["*"]}

}
