# Supplementary material for: Inexpensive and Highly Reproducible Cloud-Based Variant Calling of 2,535 Human Genomes
Source: PLoS One. 2015 Jun 25;10(6):e0129277. doi: 10.1371/journal.pone.0129277 (PMC4482534; doi:10.1371/journal.pone.0129277)
Supplement: S1 File — (TAR) [file pone.0129277.s001.tar › 1000_genome_rtg_population_bychrom_todistribute/Readme.developer.md]

# 1000_genome_rtg_recalibrator Developer Readme

<!--
TODO: Please edit this Readme.developer.md file to include information
for developers or advanced users, for example:

* Information about app internals and implementation details
* How to report bugs or contribute to development
-->

## Running this app with additional computational resources

This app has the following entry points:

* main

When running this app, you can override the instance type to be used by
providing the ``systemRequirements`` field to ```/applet-XXXX/run``` or
```/app-XXXX/run```, as follows:

    {
      systemRequirements: {
        "main": {"instanceType": "dx_m1.large"}
      },
      [...]
    }

See <a
href="https://wiki.dnanexus.com/API-Specification-v1.0.0/IO-and-Run-Specifications#Run-Specification">Run
Specification</a> in the API documentation for more information about the
available instance types.
